# Supplementary material for: Crowdsourcing snake identification with online communities of professional herpetologists and avocational snake enthusiasts
Source: R Soc Open Sci. 2021 Jan 13;8(1):201273. doi: 10.1098/rsos.201273 (PMC7890515; doi:10.1098/rsos.201273)
Supplement: Table S1 [file rsos201273supp4.xlsx]

## Sheet: Sheet1
group_name	url	geographic_coverage	public-private	no_members_jul2020	purpose
Snake Identification	https://www.facebook.com/groups/22137638452/	global	public	195304	snake identification
Snakes of South Africa	https://www.facebook.com/groups/snakesofsouthafrica/	southern Africa	public	175646	snake identification
Snakes and Snakebite of Africa	https://www.facebook.com/groups/MikeperrySnakesofafrica/?ref=br_rs	Africa	public	72917	snake identification
Snakes of India	https://www.facebook.com/groups/SnakesofIndia/?ref=br_rs	India	closed	61239	snake identification
Snakes of Southern Africa Specialists (I.D & Interaction)	https://www.facebook.com/groups/1689587871290027/?ref=br_rs	southern Africa	public	38993	snake identification
Indian Snakes	https://www.facebook.com/groups/indiansnakes/	India	private	28088	snake identification
Fast Snake ID Australia	https://www.facebook.com/groups/248679248906637/?ref=br_rs	Australia	private	18434	snake identification
Snakes of Kerala	https://www.facebook.com/groups/951231688254373/	Kerala, India	public	17185	snake identification
Herping the Globe	https://www.facebook.com/groups/HerpingTheGlobe/?ref=br_rs	world	public	17082	snake identification
Predation Records - Reptiles and Frogs (Sub-Saharan Africa)	https://www.facebook.com/groups/PredationRecordsReptilesandFrogsSubSaharanAfrica/	Sub-Saharan Africa	public	16698	snake identification
What Snake is that? Australia	https://www.facebook.com/groups/220712791656488/?ref=br_rs	Australia	public	16249	snake identification
Venomous Snakes of Indonesia	https://www.facebook.com/groups/525242074258731/about/	Indonesia	public	14700	snake identification
Herpetofauna Mexicana	https://www.facebook.com/groups/herpmex/	Mexico	public	14084	snake identification
IndianSnakes	https://www.facebook.com/Indiansnakes.org/	India	page	12740	snake identification
Snakes of Namibia	https://www.facebook.com/groups/187156948143224/?ref=br_rs	Namibia	public	11744	snake identification
The Venom Interviews	https://www.facebook.com/groups/The.Venom.Interviews/	global	public	11148	snake identification
Snake ID Costa Rica	https://www.facebook.com/groups/904180833080067/?ref=br_rs	Costa Rica	public	11051	snake identification
East African snakes & other reptiles	https://www.facebook.com/groups/662521540444058/	Eastern Africa (Congo, Burundi, Tanzania, Rwanda, Uganda & Kenya)	public	9721	snake identification
Snakes of India group	https://www.facebook.com/groups/SnakesofIndiagroup/	India	private	8709	snake identification
Zambian Snakes And Other Crawlies	https://www.facebook.com/groups/420013668209612/?ref=br_rs	Zambia	public	8641	snake identification
South African Snakes	https://www.facebook.com/South-African-Snakes-117649658258679/	South Africa	page	7948	snake identification
Cape Snake Conservation	https://www.facebook.com/CapeSnakeConservation/?ref=br_rs	southern Africa	page	7461	snake identification
Serpientes Venenosas	https://www.facebook.com/groups/1491774614456660/	world	private	6903	snake identification
Snakes of Sri Lanka	https://www.facebook.com/snakesofsl/	Sri Lanka	page	6422	snake identification
Snake ID and Q&A South Africa	https://www.facebook.com/snakeIDQASA/?ref=br_rs	South Africa	page	6036	snake identification
Snakes of Hua Hin	https://www.facebook.com/groups/1749132628662306/	Thailand	public	5544	snake identification
Indian Snakebite Initiative	https://www.facebook.com/groups/375699372815935/	India	closed	4985	snake identification
Snakes of Isaan	https://www.facebook.com/groups/1076644525809817/	Thailand	public	3912	snake identification
Wild Snake Predation Records	https://www.facebook.com/groups/188686834965434/	global	public	3750	snake identification
Cairns (Australia) snake Identification group	https://www.facebook.com/groups/1700462606914423/	Cairns, Australia	public	3589	snake identification
Fieldherping Europe	https://www.facebook.com/groups/251247414973280/	Europe	public	2767	snake identification
Snakes of Chiang Mai	https://www.facebook.com/groups/121136308469728/	Thailand	public	2740	snake identification
Snakes of Phuket	https://www.facebook.com/groups/124703794775304/	Thailand	public	2725	snake identification
Snakes of Malawi	https://www.facebook.com/groups/158862031304054/?ref=br_rs	Malawi	public	2365	snake identification
Costa Rican Snakes	https://www.facebook.com/groups/CostaRicaSnakesSpeciesIDsandPhotos/?ref=br_rs	Costa Rica	public	2361	snake identification
Vipera and other European vipers	https://www.facebook.com/groups/1498224320416301/	Europe & Asia	private	2183	snake identification
Snakes of Pattaya & southeastern Thailand	https://www.facebook.com/groups/1690357437927914/?ref=br_rs	Thailand	public	2049	snake identification
Snakes of Bangladesh	https://www.facebook.com/snakesbd/	Bangladesh	page	1898	snake identification
African herpetofauna	https://www.facebook.com/groups/162936123828555/?ref=br_rs	Africa	public	1896	snake identification
Snakes of Bangkok	https://www.facebook.com/groups/2004459626509147/	Thailand	public	1678	snake identification
Wild Snakes: Predators & Prey	https://www.facebook.com/groups/840025989503306/	global	public	1586	snake identification
West African Reptiles	https://www.facebook.com/groups/196041673924460/?ref=br_rs	western Africa	public	1583	snake identification
Rare Neotropical snakes	https://www.facebook.com/groups/160676011363089/?ref=br_rs	Neotropics	private	1481	snake identification
Snake Conservation Society Nepal	https://www.facebook.com/snakeconservationsocietynepal/	Nepal	page	1422	snake identification
Snakes of Malaysia	https://www.facebook.com/Snakes-of-Malaysia-1040206819358037/	Malaysia	page	1350	snake identification
Snakes of Nepal	https://www.facebook.com/Nepalesesnake/	Nepal	page	1074	snake identification
Wild Snake Ecology	https://www.facebook.com/groups/WSDPLR/	global	public	995	snake identification
Reptiles and Amphibians of the Middle East and North Africa	https://www.facebook.com/groups/Arabianherps/	Middle East/North Africa	public	886	snake identification
Snakes of Vientiane and Southern Laos	https://www.facebook.com/groups/222151122012189/	Laos	public	858	snake identification
Living Madagascar	https://www.facebook.com/Living-Madagascar-220358814841825/	Madagascar	page	810	snake identification
Thailand Snakes	https://www.facebook.com/groups/ThailandSnakes/?ref=br_rs	Thailand	public	760	snake identification
Vipers of the Genus Echis	https://www.facebook.com/groups/644774098928766/	Eurasia & Africa	public	756	snake identification
Snakes of Koh Tao, Phangan & Samui	https://www.facebook.com/groups/233353250751348/	Thailand	public	679	snake identification
Wild Snake Reproductive Behavior	https://www.facebook.com/groups/160133464700034/?ref=br_rs	global	public	609	snake identification
Snakes of Iran	https://www.facebook.com/groups/637977606394755/?ref=br_rs	Iran	public	589	snake identification
Snakes of Botswana	https://www.facebook.com/groups/1798526213740952/	Botswana	public	540	snake identification
Snakes of Botswana ID and Research Program	https://www.facebook.com/groups/2103672803188794/	Botswana	public	533	snake identification
Europäische Hornotter und Vipera spp.	https://www.facebook.com/groups/vipera.ammodytes/	Eurasia	public	442	snake identification
Snakes of Taiwan	https://www.facebook.com/groups/587284938091074/?ref=br_rs	Taiwan	private	291	snake identification
Snakes of Luang Prabang and Northern Laos	https://www.facebook.com/groups/2010822348986261/	Laos	public	287	snake identification
Wild Natricine Snakes of the World	https://www.facebook.com/groups/watersnakes/	global	public	195	snake identification
Southeast Asia Herpetofauna	https://www.facebook.com/groups/seaherp/	Southeast Asia	private	72	snake identification
National Snakebite Support in the USA	https://www.facebook.com/groups/987850051297436/	USA	Private	68395	snakebite support
National Veterinary Snakebite Support	https://www.facebook.com/groups/195627434402563/	USA	Public	7439	snakebite support
