# Supplementary material for: Crowdsourcing snake identification with online communities of professional herpetologists and avocational snake enthusiasts
Source: R Soc Open Sci. 2021 Jan 13;8(1):201273. doi: 10.1098/rsos.201273 (PMC7890515; doi:10.1098/rsos.201273)
Supplement: Table S2 [file rsos201273supp5.xlsx]

## Sheet: Sheet1
species	Family (MIVS)	Global region	total views	total answers	total (%) skips	total (%) correct (species-level)	total (cumulative %) correct (genus-level)	total (cumulative %) correct (family-level)	total (%) incorrect
Acanthophis antarcticus	Elapidae (y)	Australia/Oceania	942	863	79 (8%)	533 (57%)	62 (63%)	151 (79%)	117 (12%)
Agkistrodon contortrix	Viperidae (y)	North America	954	929	25 (3%)	815 (85%)	52 (91%)	26 (94%)	36 (4%)
Agkistrodon piscivorus	Viperidae (y)	North America	946	899	47 (5%)	663 (70%)	134 (84%)	49 (89%)	53 (6%)
Ahaetulla prasina	Colubridae (n)	Asia	915	819	96 (10%)	418 (46%)	204 (68%)	165 (86%)	32 (3%)
Atractaspis bibronii	Lamprophiidae (y)	Africa	970	802	168 (17%)	390 (40%)	91 (50%)	97 (60%)	224 (23%)
Bitis arietans	Viperidae (y)	Africa	690	656	34 (5%)	450 (65%)	67 (75%)	118 (92%)	21 (3%)
Boa constrictor	Boidae (n)	South America	973	932	41 (4%)	807 (83%)	23 (85%)	30 (88%)	72 (7%)
Boaedon fuliginosus	Lamprophiidae (n)	Africa	878	661	217 (25%)	303 (35%)	36 (39%)	73 (47%)	249 (28%)
Boiga irregularis	Colubridae (n)	Asia	959	781	178 (19%)	414 (43%)	56 (49%)	117 (61%)	194 (20%)
Bothriechis schlegelii	Viperidae (y)	South America	956	891	65 (7%)	712 (74%)	40 (79%)	116 (91%)	23 (2%)
Bothrops asper	Viperidae (y)	South America	942	898	44 (5%)	484 (51%)	235 (76%)	157 (93%)	22 (2%)
Bothrops atrox	Viperidae (y)	South America	952	854	98 (10%)	343 (36%)	268 (64%)	171 (82%)	72 (8%)
Bungarus caeruleus	Elapidae (y)	Asia	525	400	125 (24%)	133 (25%)	74 (39%)	57 (50%)	136 (26%)
Carphophis amoenus	Colubridae (n)	North America	936	786	150 (16%)	307 (33%)	48 (38%)	359 (76%)	72 (8%)
Causus rhombeatus	Viperidae (n)	Africa	835	657	178 (21%)	250 (30%)	37 (34%)	102 (47%)	268 (32%)
Charina bottae	Boidae (n)	North America	945	846	99 (10%)	637 (67%)	6 (68%)	40 (72%)	163 (17%)
Chrysopelea paradisi	Colubridae (n)	Asia	954	779	175 (18%)	290 (30%)	119 (43%)	255 (70%)	115 (12%)
Coluber constrictor	Colubridae (n)	North America	954	864	90 (9%)	565 (59%)	10 (60%)	264 (88%)	25 (3%)
Coronella austriaca	Colubridae (n)	Europe	937	777	160 (17%)	311 (33%)	27 (36%)	304 (69%)	135 (14%)
Crotalus adamanteus	Viperidae (y)	North America	958	938	20 (2%)	807 (84%)	96 (94%)	24 (97%)	11 (1%)
Crotalus horridus	Viperidae (y)	North America	977	944	33 (3%)	750 (77%)	75 (84%)	74 (92%)	45 (5%)
Crotalus oreganus	Viperidae (y)	North America	830	787	43 (5%)	396 (48%)	292 (83%)	56 (90%)	43 (5%)
Crotalus scutulatus	Viperidae (y)	North America	939	909	30 (3%)	406 (43%)	469 (93%)	25 (96%)	9 (1%)
Crotaphopeltis hotamboeia	Colubridae (n)	Africa	970	730	240 (25%)	300 (31%)	7 (32%)	173 (49%)	250 (26%)
Cylindrophis ruffus	Cylindrophiidae (n)	Asia	717	536	181 (25%)	198 (28%)	35 (32%)	10 (34%)	293 (41%)
Daboia russelii	Viperidae (y)	Asia	940	837	103 (11%)	588 (63%)	5 (63%)	90 (73%)	154 (16%)
Dasypeltis scabra	Colubridae (n)	Africa	932	796	136 (15%)	363 (39%)	42 (43%)	120 (56%)	271 (29%)
Dendrelaphis pictus	Colubridae (n)	Asia	939	755	184 (20%)	339 (36%)	107 (47%)	252 (74%)	57 (6%)
Dendroaspis angusticeps	Elapidae (y)	Africa	816	763	53 (6%)	449 (55%)	191 (78%)	16 (80%)	107 (13%)
Dendroaspis polylepis	Elapidae (y)	Africa	623	534	89 (14%)	358 (57%)	38 (64%)	55 (72%)	83 (13%)
Diadophis punctatus	Colubridae (n)	North America	976	892	84 (9%)	622 (64%)	14 (65%)	225 (88%)	31 (3%)
Dipsas catesbyi	Colubridae (n)	South America	954	791	163 (17%)	325 (34%)	99 (44%)	302 (76%)	65 (7%)
Dispholidus typus	Colubridae (y)	Africa	947	777	170 (18%)	411 (43%)	4 (44%)	164 (61%)	198 (21%)
Drymarchon melanurus	Colubridae (n)	South America	926	798	128 (14%)	316 (34%)	114 (46%)	307 (80%)	61 (7%)
Echis carinatus	Viperidae (y)	Asia	216	197	19 (9%)	86 (40%)	50 (63%)	51 (87%)	10 (5%)
Echis ocellatus	Viperidae (y)	Africa	799	741	58 (7%)	319 (40%)	161 (60%)	210 (86%)	51 (6%)
Erythrolamprus aesculapii	Colubridae (n)	South America	939	812	127 (14%)	243 (26%)	70 (33%)	279 (63%)	220 (23%)
Eryx conicus	Boidae (n)	Asia	898	785	113 (13%)	401 (45%)	139 (60%)	65 (67%)	180 (20%)
Gloydius brevicaudus	Viperidae (y)	Asia	926	794	132 (14%)	279 (30%)	168 (48%)	252 (75%)	95 (10%)
Haldea striatula	Colubridae (n)	North America	955	818	137 (14%)	303 (32%)	5 (32%)	451 (79%)	59 (6%)
Heterodon platirhinos	Colubridae (n)	North America	970	925	45 (5%)	505 (52%)	115 (64%)	185 (83%)	120 (12%)
Hierophis viridiflavus	Colubridae (n)	Europe	870	719	151 (17%)	300 (34%)	14 (36%)	314 (72%)	91 (10%)
Imantodes cenchoa	Colubridae (n)	South America	833	721	112 (13%)	352 (42%)	37 (47%)	273 (79%)	59 (7%)
Indotyphlops braminus	Typhlopidae (n)	Global	959	797	162 (17%)	509 (53%)	28 (56%)	62 (62%)	198 (21%)
Lachesis muta	Viperidae (y)	South America	945	908	37 (4%)	702 (74%)	22 (77%)	157 (93%)	27 (3%)
Lampropeltis calligaster	Colubridae (n)	North America	939	843	96 (10%)	314 (33%)	95 (44%)	377 (84%)	57 (6%)
Lampropeltis triangulum	Colubridae (n)	North America	912	856	56 (6%)	469 (51%)	103 (63%)	263 (92%)	21 (2%)
Laticauda colubrina	Elapidae (y)	Australia/Oceania	848	802	46 (5%)	503 (59%)	110 (72%)	167 (92%)	22 (3%)
Leptodeira annulata	Colubridae (n)	South America	961	794	167 (17%)	266 (28%)	99 (38%)	363 (76%)	66 (7%)
Leptophis ahaetulla	Colubridae (n)	South America	966	824	142 (15%)	444 (46%)	53 (51%)	283 (81%)	44 (5%)
Lycodon aulicus	Colubridae (n)	Asia	522	397	125 (24%)	144 (28%)	55 (38%)	120 (61%)	78 (15%)
Malpolon monspessulanus	Lamprophiidae (n)	Europe	967	782	185 (19%)	250 (26%)	33 (29%)	29 (32%)	470 (49%)
Masticophis flagellum	Colubridae (n)	North America	938	857	81 (9%)	540 (58%)	25 (60%)	256 (88%)	36 (4%)
Micrurus diastema	Elapidae (y)	North America	942	811	131 (14%)	200 (21%)	330 (56%)	59 (63%)	222 (24%)
Micrurus tener	Elapidae (y)	North America	957	934	23 (2%)	667 (70%)	206 (91%)	29 (94%)	32 (3%)
Morelia spilota	Pythonidae (n)	Australia/Oceania	975	879	96 (10%)	563 (58%)	57 (64%)	99 (74%)	160 (16%)
Naja melanoleuca	Elapidae (y)	Africa	968	870	98 (10%)	448 (46%)	289 (76%)	77 (84%)	56 (6%)
Naja naja	Elapidae (y)	Asia	915	805	110 (12%)	492 (54%)	158 (71%)	56 (77%)	99 (11%)
Naja nigricollis	Elapidae (y)	Africa	972	832	140 (14%)	327 (34%)	313 (66%)	85 (75%)	107 (11%)
Natrix maura	Colubridae (n)	Europe	866	694	172 (20%)	278 (32%)	106 (44%)	111 (57%)	199 (23%)
Natrix natrix	Colubridae (n)	Europe	1077	925	152 (14%)	574 (53%)	107 (63%)	195 (81%)	49 (5%)
Natrix tessellata	Colubridae (n)	Europe	946	764	182 (19%)	360 (38%)	119 (51%)	187 (70%)	98 (10%)
Nerodia fasciata	Colubridae (n)	North America	861	799	62 (7%)	424 (49%)	213 (74%)	77 (83%)	85 (10%)
Nerodia sipedon	Colubridae (n)	North America	998	931	67 (7%)	463 (46%)	197 (66%)	143 (80%)	128 (13%)
Notechis scutatus	Elapidae (y)	Australia/Oceania	973	841	132 (14%)	406 (42%)	7 (42%)	341 (77%)	87 (9%)
Opheodrys aestivus	Colubridae (n)	North America	962	889	73 (8%)	538 (56%)	165 (73%)	178 (92%)	8 (1%)
Opheodrys vernalis	Colubridae (n)	North America	888	837	51 (6%)	460 (52%)	189 (73%)	177 (93%)	11 (1%)
Ophiophagus hannah	Elapidae (y)	Asia	929	838	91 (10%)	535 (58%)	4 (58%)	205 (80%)	94 (10%)
Pantherophis guttatus	Colubridae (n)	North America	860	823	37 (4%)	591 (69%)	84 (78%)	119 (92%)	29 (3%)
Pantherophis obsoletus	Colubridae (n)	North America	965	884	81 (8%)	495 (51%)	102 (62%)	204 (83%)	83 (9%)
Philothamnus semivariegatus	Colubridae (n)	Africa	951	785	166 (17%)	190 (20%)	113 (32%)	302 (64%)	180 (19%)
Pituophis catenifer	Colubridae (n)	North America	964	867	97 (10%)	559 (58%)	57 (64%)	178 (82%)	73 (8%)
Pliocercus elapoides	Colubridae (n)	North America	832	731	101 (12%)	109 (13%)	9 (14%)	240 (43%)	373 (45%)
Psammodynastes pulverulentus	Lamprophiidae (n)	Asia	926	721	205 (22%)	282 (30%)	20 (33%)	18 (35%)	401 (43%)
Psammophis schokari	Lamprophiidae (n)	Africa	961	752	209 (22%)	295 (31%)	158 (47%)	41 (51%)	258 (27%)
Psammophylax rhombeatus	Lamprophiidae (n)	Africa	948	726	222 (23%)	268 (28%)	19 (30%)	136 (45%)	303 (32%)
Pseudaspis cana	Lamprophiidae (n)	Africa	891	708	183 (21%)	266 (30%)	5 (30%)	115 (43%)	322 (36%)
Pseudechis australis	Elapidae (y)	Australia/Oceania	903	772	131 (15%)	252 (28%)	20 (30%)	432 (78%)	68 (8%)
Pseudonaja textilis	Elapidae (y)	Australia/Oceania	969	777	192 (20%)	255 (26%)	53 (32%)	363 (69%)	106 (11%)
Ptyas mucosa	Colubridae (n)	Asia	1014	778	236 (23%)	272 (27%)	79 (35%)	262 (60%)	165 (16%)
Python molurus	Pythonidae (n)	Asia	496	470	26 (5%)	332 (67%)	72 (81%)	48 (91%)	18 (4%)
Python sebae	Pythonidae (n)	Africa	973	919	54 (6%)	683 (70%)	110 (82%)	78 (90%)	48 (5%)
Rena dulcis	Leptotyphlopidae (n)	North America	960	840	120 (13%)	473 (49%)	45 (54%)	52 (59%)	270 (28%)
Rhabdophis subminiatus	Colubridae (y)	Asia	948	779	169 (18%)	371 (39%)	128 (53%)	185 (72%)	95 (10%)
Sistrurus catenatus	Viperidae (y)	North America	575	544	31 (5%)	352 (61%)	35 (67%)	80 (81%)	77 (13%)
Sonora semiannulata	Colubridae (n)	North America	939	804	135 (14%)	413 (44%)	24 (47%)	289 (77%)	78 (8%)
Spilotes pullatus	Colubridae (n)	South America	926	788	138 (15%)	472 (51%)	34 (55%)	246 (81%)	36 (4%)
Storeria dekayi	Colubridae (n)	North America	953	849	104 (11%)	511 (54%)	43 (58%)	250 (84%)	45 (5%)
Storeria occipitomaculata	Colubridae (n)	North America	966	851	115 (12%)	389 (40%)	182 (59%)	258 (86%)	22 (2%)
Thamnophis elegans	Colubridae (n)	North America	1002	904	98 (10%)	357 (36%)	260 (62%)	247 (86%)	40 (4%)
Thamnophis radix	Colubridae (n)	North America	999	956	43 (4%)	439 (44%)	456 (90%)	32 (93%)	29 (3%)
Thamnophis sirtalis	Colubridae (n)	North America	915	862	53 (6%)	466 (51%)	253 (79%)	114 (91%)	29 (3%)
Thelotornis capensis	Colubridae (y)	Africa	951	797	154 (16%)	493 (52%)	46 (57%)	186 (76%)	72 (8%)
Trimeresurus albolabris	Viperidae (y)	Asia	725	675	50 (7%)	357 (49%)	204 (77%)	93 (90%)	21 (3%)
Trimeresurus stejnegeri	Viperidae (y)	Asia	992	912	80 (8%)	395 (40%)	361 (76%)	115 (88%)	41 (4%)
Vermicella annulata	Elapidae (n)	Australia/Oceania	880	785	95 (11%)	449 (51%)	55 (57%)	232 (84%)	49 (6%)
Vipera aspis	Viperidae (y)	Europe	416	374	42 (10%)	147 (35%)	106 (61%)	34 (69%)	87 (21%)
Vipera berus	Viperidae (y)	Europe	844	772	72 (9%)	506 (60%)	105 (72%)	42 (77%)	119 (14%)
Xenochrophis piscator	Colubridae (n)	Asia	570	442	128 (22%)	126 (22%)	20 (26%)	195 (60%)	101 (18%)
Zamenis longissimus	Colubridae (n)	Europe	942	774	168 (18%)	381 (40%)	18 (42%)	294 (74%)	81 (9%)
