# Supplementary material for: Crowdsourcing snake identification with online communities of professional herpetologists and avocational snake enthusiasts
Source: R Soc Open Sci. 2021 Jan 13;8(1):201273. doi: 10.1098/rsos.201273 (PMC7890515; doi:10.1098/rsos.201273)
Supplement: Table S3 [file rsos201273supp6.xlsx]

## Sheet: Sheet1
	Fastest 1%	Fastest 5%	Median (50%) speed	Slowest 5%	Slowest 1%
Correct at species level	4.6	6.1	14.4	71.4	105
Correct at genus level	5.6	7.5	17.8	73.6	105.5
Correct at family level	5.4	7.1	17	71.2	105.4
Incorrect	5.4	7.2	17	69.2	104.7
